# Supplementary material for: Negative Emotional Events that People Ruminate about Feel Closer in Time
Source: PLoS One. 2015 Feb 25;10(2):e0117105. doi: 10.1371/journal.pone.0117105 (PMC4351980; doi:10.1371/journal.pone.0117105)
Supplement: S1 Data — (ZIP) [file pone.0117105.s002.zip]

Archive with 3 entries (3 files):
- Study 1.sav
- Study 2.sav
- Study 3.sav
